# Supplementary material for: Menstrual cycle associated changes in hormone-related gene expression in oestrogen receptor positive breast cancer
Source: NPJ Breast Cancer. 2019 Nov 15;5:42. doi: 10.1038/s41523-019-0138-2 (PMC6858333; doi:10.1038/s41523-019-0138-2)
Supplement: Supplementary file 3 — Supplementary Data 1 [file 41523_2019_138_MOESM3_ESM.xlsx]

## Sheet: Suppl Data 1
Supplementary Data 1; Nanostring raw gene expression data and window of cycle for all samples (n=130; 65 pairs)
Sample no.	Mencer (M) or Vietnamese study (V)	Window of menstrual cycle	ACOX2	AGR2	ATP6V1B1	AURKA	CDC20	CELSR2	CLIC6	CTGF	DCN	EFHD1	ERBB2	ESR1	FKBP5	GEM	GREB1	HMMR	IGSF1	IRS1	MKI67	MSMB	MYB	NDP	NFKBIA	PDZK1	PDZK1P1	PGR	PTGS2	RASSF5	RUNX1	SERPINA3	SERPINA5	SGK3	SHROOM3	SLC2A3	STAT5A	STC2	TFF1	TFF3	TGFB3	TNFSF10	RANKL (TNFSF11)	TOP2A	UBE2C	UBE2T	ZFP36	ACTB	MRPL19
1A	V	2	32	8238	24	109	767	196	711	1424	4053	1736	18237	2830	304	402	436	182	57	177	369	49	487	11	2063	27	1	88	21	67	1207	3000	245	592	1	15	69	661	1897	3676	463	2343	4	796	2223	395	2405	44217	353
1B	V	3	30	3795	15	58	343	141	185	1193	4967	1224	7948	894	362	407	539	68	54	156	116	98	262	6	1779	56	2	39	42	55	978	4635	374	592	2	13	78	527	763	1224	374	943	11	316	960	188	4477	32051	239
2A	V	1	2	106	6	8	60	98	46	498	1617	438	2348	1276	252	86	365	19	9	153	28	36	180	7	1372	166	2	116	6	30	259	601	138	100	1	8	30	663	243	426	194	247	2	96	185	97	4205	8233	113
2B	V	2	28	927	10	69	544	582	338	7995	8084	3923	15001	2982	1162	451	2337	91	101	748	223	721	1532	20	3009	1537	6	916	24	81	1690	3930	698	860	12	17	97	3287	847	1401	506	898	2	370	1009	572	3133	73005	672
3A	V	2-3	10	1524	15	10	57	206	264	1480	4974	1703	1077	602	1052	185	328	12	26	94	25	33	311	36	823	596	3	86	11	24	556	1599	121	410	2	7	50	3333	33	320	344	615	9	73	205	75	1142	20113	201
3B	V	1	36	3173	18	17	65	327	192	2634	6417	1968	1581	1391	305	292	533	11	49	174	32	108	785	37	1314	1145	1	179	16	61	965	1639	138	1086	4	9	85	5481	585	1831	423	1606	2	59	259	62	2549	23145	242
4A	V	2-3	9	208	16	5	17	67	15	590	1386	296	2484	71	286	145	51	7	5	26	6	7	21	2	555	66	1	27	12	14	203	392	46	44	1	1	29	194	157	395	117	321	9	34	98	14	1729	8115	75
4B	V	1	24	194	17	15	47	28	14	274	2089	178	5719	90	147	218	31	17	3	33	28	8	26	2	1032	19	1	2	3	40	279	118	5	85	1	5	28	31	226	472	150	503	2	54	221	40	776	9449	84
5A	V	3	9	1524	79	22	234	510	5	964	548	128	492	2080	159	113	747	25	43	128	45	402	216	5	706	322	2	36	15	26	576	494	212	150	2	5	11	2486	6511	10275	104	702	1	128	356	133	1000	11825	128
5B	V	1	16	3033	120	30	300	300	14	1338	3729	203	976	2252	303	115	677	41	25	161	68	1532	207	3	1178	177	4	10	8	96	852	404	313	153	4	8	41	3259	3866	11083	193	1718	1	225	400	209	1032	21653	198
6A	V	3	20	2974	107	13	159	158	57	1366	2184	2576	883	1097	256	306	326	72	46	265	76	25	314	6	976	61	2	12	11	29	728	3342	63	219	4	11	42	185	138	1387	365	773	3	252	855	118	3076	29972	303
6B	V	1	41	1356	58	10	71	99	20	887	2639	819	488	331	156	417	129	34	45	124	45	6	298	3	802	24	1	9	6	22	711	1457	19	184	2	2	44	98	14	174	322	642	1	99	336	71	1552	13736	182
7A	V	2	25	4806	269	88	392	951	1535	2317	2237	248	3224	2965	336	240	1507	144	73	913	224	969	273	11	2310	45	1	385	53	80	1625	8193	819	680	1	13	152	772	1029	12222	728	3066	1	1006	1695	371	8555	40343	591
7B	V	3	136	3311	216	74	308	719	2490	4350	11098	446	2487	1754	1146	1133	1636	90	90	909	178	7465	143	9	3268	26	2	703	26	188	2542	17171	789	1758	12	22	254	601	139	1288	1348	2144	4	842	1016	200	5365	51005	558
8A	V	1	37	1090	62	20	101	161	417	2877	8844	1412	1146	420	367	312	126	5	47	137	33	2	181	113	1166	229	2	167	31	38	1129	1270	29	146	4	9	117	3691	53	251	368	1961	2	105	223	44	4170	34028	191
8B	V	2	11	525	50	5	59	139	226	463	1494	496	261	137	125	108	116	6	46	98	25	6	69	39	334	124	1	100	5	23	426	330	9	59	3	5	35	2187	29	126	92	404	1	104	122	23	482	10240	79
9A	V	3	13	598	25	11	100	175	9	2603	4820	77	670	637	626	139	207	11	112	240	55	59	125	2	596	131	1	120	5	29	654	6077	220	106	4	5	30	697	395	1022	202	471	2	191	275	138	996	21015	182
9B	V	1	30	1200	19	64	118	269	28	5182	9596	920	3502	2082	486	378	453	39	103	483	138	74	382	13	2085	1290	1	109	15	66	1111	19896	927	313	16	16	103	1238	1612	1935	515	1566	6	457	753	261	2632	33328	464
10A	V	2-3	44	2254	41	18	61	191	154	5303	8079	1563	1550	479	393	319	328	11	77	264	27	178	302	29	1618	68	1	72	52	50	2011	6366	123	262	11	14	105	817	262	366	578	3197	7	75	259	55	11871	37967	251
10B	V	1	147	3941	39	29	144	301	115	5905	12608	2405	2436	1118	310	625	339	29	39	408	52	65	690	26	1965	203	2	181	31	83	2686	6511	155	455	9	18	183	1662	486	300	775	5672	2	245	432	160	11044	47890	349
11A	V	2	43	1890	49	45	118	1376	5225	2993	4600	1443	2974	1517	1124	406	637	23	86	723	65	24	593	10	1275	911	2	531	17	30	2319	4384	127	3106	11	5	458	839	2777	5911	688	1151	7	193	310	215	3384	21482	414
11B	V	3	55	1949	29	49	208	1066	4548	3148	9019	3565	3332	1514	2292	699	329	33	11	696	70	15	601	13	2160	355	4	800	29	77	2361	4020	85	2494	16	8	1098	644	1990	7186	701	1352	16	247	340	276	2272	30530	578
12A	V	1	19	2987	236	25	186	851	105	3638	4123	1027	1389	1029	629	543	482	43	260	238	58	127	237	8	2228	717	8	234	52	142	1047	6892	477	288	3	17	116	3005	1321	6441	283	879	12	385	561	92	11020	28501	227
12B	V	2	46	6190	364	44	400	1248	62	1726	6457	1312	1385	1173	547	593	808	98	73	202	188	64	171	9	2257	269	19	99	24	209	1395	3345	415	412	10	25	150	481	2720	15269	418	906	9	1050	1017	234	2216	33114	322
13A	V	2	36	20145	120	76	205	888	14	1331	2130	332	1857	2430	632	270	1429	79	9	261	125	11680	474	5	1817	1443	3	301	4	56	2341	14232	1688	1361	5	12	102	934	932	14561	185	2059	3	301	1099	229	3023	23432	409
13B	V	3	32	17186	113	141	323	1562	12	1089	1768	231	2077	2351	837	406	1272	119	47	445	257	32031	431	5	2199	4760	1	419	9	75	2331	8874	1945	2600	9	13	135	1696	2552	23488	196	1376	1	541	1730	370	4358	26705	522
14A	V	1	32	3641	157	16	125	614	18	2699	4536	818	2081	1324	271	111	200	12	16	153	44	70	107	3	1060	15	1	51	5	32	896	984	187	100	1	6	87	295	121	5987	396	1113	1	122	236	78	2966	34807	281
14B	V	2	32	1013	119	15	271	305	15	714	2802	165	576	554	91	185	174	13	44	197	45	46	56	4	489	45	1	47	12	25	690	266	113	85	1	5	49	241	289	2574	288	455	1	106	236	110	888	13678	136
15A	V	2	57	1249	4	33	260	260	273	4455	9337	782	18381	502	658	269	367	57	2	275	110	8	185	14	2418	28	1	123	14	126	1179	2014	242	289	7	10	218	842	203	748	666	1659	4	354	550	145	5043	39091	349
15B	V	3	31	5778	5	67	1255	426	350	2347	2535	3418	63585	1011	1334	299	779	119	12	307	417	75	531	54	3253	32	1	232	23	72	729	3899	576	794	16	6	202	2216	323	2849	507	2282	7	1196	1990	707	8680	36905	691
16A	V	1	46	4522	29	19	160	318	34	2049	9517	1622	18374	315	261	470	288	26	4	226	75	135	260	3	1879	316	1	19	23	74	1188	1664	64	199	3	11	112	473	502	6174	694	4456	2	814	396	129	4632	36826	450
16B	V	2	59	5698	41	22	171	442	20	1166	5941	1779	12758	443	493	482	755	51	12	222	81	90	423	7	2003	816	2	44	18	42	865	1761	148	290	7	6	88	1034	1405	11398	437	2784	2	830	461	129	4340	20787	375
17A	V	1	32	9462	258	36	185	736	2318	3261	5460	1887	1020	1626	819	425	1097	36	2685	291	35	297	605	6	1521	4228	5	642	14	67	1555	3717	73	537	6	7	93	13402	456	7010	770	991	11	319	513	141	2609	35414	503
17B	V	2	60	15046	255	50	276	773	2675	8011	10851	2221	1245	1439	940	670	1327	67	1702	421	49	105	696	11	2126	6149	1	1067	36	149	2135	3886	107	896	17	9	210	11812	755	14841	782	1637	10	484	616	186	5740	56126	638
18A	V	2-3	31	1884	32	185	870	225	641	3832	3715	394	2074	1426	1285	788	2436	305	270	803	279	74	429	18	3094	899	1	20	24	361	1630	20995	1949	873	3	17	170	2027	834	2379	354	2229	4	1360	1526	1015	4928	63842	1051
18B	V	1	137	4229	58	624	2420	454	1168	30559	31942	1470	7001	3485	5322	3415	1439	809	733	1901	798	210	515	46	14972	409	6	101	74	1905	7285	68664	4804	2180	21	45	894	3412	698	2215	1896	14064	48	3676	4425	3225	32998	241013	3781
19A	V	2	27	5496	410	54	206	1785	57	4556	7420	1492	1164	2034	541	387	1687	35	388	709	83	30	922	13	3144	1789	5	331	53	100	853	5501	8375	803	9	9	219	5710	205	2429	445	3228	6	1641	476	395	4973	34694	455
19B	V	3	10	891	103	18	49	307	4	468	1401	510	463	605	162	174	324	8	6	327	20	6	359	9	985	233	1	30	8	46	137	4058	1454	198	1	2	52	3280	25	266	49	3388	3	327	90	81	1800	6894	114
20A	V	1	70	10771	193	85	338	303	197	3275	9195	3783	3471	2793	551	565	460	126	4	234	244	166	772	41	2423	550	1	81	16	81	1714	722	250	284	2	10	133	803	509	13367	976	1532	8	548	1348	448	5688	68751	1115
20B	V	2	79	10840	241	97	417	498	422	5206	10634	3005	3244	2353	590	455	1058	144	7	280	257	231	653	8	3269	3737	7	198	8	100	1529	1792	539	464	3	10	151	657	3973	22844	713	1668	6	654	1470	435	3726	73753	1000
21A	M	3	71	4753	71	37	146	557	1727	11982	14910	4297	2405	1360	1067	1126	954	28	36	335	77	52	770	23	2339	984	5	1733	60	210	3465	6096	145	754	43	26	423	24412	52	426	1194	1311	56	165	548	96	3645	80930	412
21B	M	1	132	840	29	13	76	153	144	17503	21193	1280	1305	465	446	2654	191	15	40	378	19	16	177	18	2490	161	3	215	367	151	781	2806	78	392	24	18	326	4617	264	744	706	1867	3	72	170	30	16458	42214	336
22A	M	3	88	39136	222	68	598	1700	5859	14282	27106	9289	7695	2967	4159	1169	3162	28	48	680	208	34	1881	446	3598	222	7	854	52	333	5321	27125	692	1645	15	30	773	25815	10198	25576	3334	4455	29	629	1307	265	6790	105783	1078
22B	M	3	74	3121	47	6	36	219	1068	6569	6471	1460	947	410	2296	608	745	8	13	169	22	7	222	34	3147	15	1	131	82	67	648	3816	87	370	6	12	336	4364	876	3516	391	754	10	107	146	37	23263	18768	247
23A	M	2	146	7304	115	66	387	1871	113	5314	14547	2569	1779	2458	928	2001	2082	52	249	795	172	60	1587	19	4675	1522	1	1829	88	220	3888	19904	1279	896	25	19	390	7197	2444	11697	1697	5029	10	208	925	183	4847	57186	539
23B	M	3	71	4061	66	29	148	851	291	7904	11388	2091	1449	1735	2738	1747	1252	19	153	603	46	30	765	14	2887	695	1	637	150	84	2212	10363	638	874	6	12	169	6100	849	6095	787	1314	18	85	342	118	7456	32456	344
24A	M	3	57	8246	33	7	48	655	1005	4285	4160	691	720	1631	532	450	477	15	28	138	27	19	672	5	1101	1059	1	241	22	96	1446	61619	17	913	9	25	86	2277	6417	8679	387	538	12	59	424	51	2180	22034	191
24B	M	2	23	4356	16	2	28	325	404	2664	3637	365	417	859	169	289	207	12	138	65	14	13	184	8	613	308	2	96	15	43	653	16527	86	244	4	6	39	1205	3462	3906	271	379	4	45	141	20	2266	14066	93
25A	M	3	208	4434	577	127	244	2897	96	4064	10986	4514	4045	2767	3104	1035	1721	80	824	711	266	237	1297	17	9422	22053	3	612	38	1566	3026	4887	1153	1853	4	55	1205	5077	1602	7566	598	8309	28	394	790	481	8649	101948	1005
25B	M	3	61	1382	279	31	82	925	29	1163	3118	1632	1271	1082	856	180	716	26	275	204	79	36	265	8	2826	5706	1	170	10	166	683	1512	423	568	1	8	170	1325	946	2713	170	971	6	193	428	174	2701	26682	239
26A	M	3	53	9729	13	11	107	487	1169	1982	4215	669	1095	1143	209	270	146	17	1	155	44	994	383	10	914	1742	1	33	8	69	901	2727	191	175	3	7	46	849	9981	8635	373	1171	5	148	322	67	1164	21133	197
26B	M	3	637	114125	109	186	895	3447	13895	19698	61926	5810	11878	12731	1990	4099	1532	183	25	1415	368	7170	3726	37	14037	9510	2	939	483	905	10607	11454	2196	2254	55	50	1042	4200	53320	107567	4462	11307	66	1199	2400	769	56185	208190	1971
27A	M	1	137	1881	60	47	322	663	72	9726	20548	2373	31860	3039	1016	1403	612	71	83	443	140	720	277	15	3641	264	3	113	57	299	2320	1416	149	400	5	22	262	364	222	1872	1417	5330	15	306	782	303	5153	85671	688
27B	M	2	143	1982	72	27	188	535	84	15007	18162	1263	15232	1602	956	2226	906	37	93	436	85	360	318	18	5001	389	2	177	172	269	1933	1163	187	471	3	20	233	1359	639	3045	1474	2520	23	175	474	158	13491	65780	427
28A	M	2	296	42765	162	163	815	3510	15522	6480	11593	4880	6796	6346	3430	1206	4462	247	2156	1413	384	169	2283	28	6678	4391	12	9905	54	561	6162	64630	2230	1288	213	45	949	9700	1695	9991	1341	4052	48	1327	1867	745	5229	144030	1403
28B	M	2	170	8674	151	71	325	2466	10347	9141	10826	2965	3567	3656	1668	888	2314	91	2748	918	139	573	1409	13	4660	3488	5	5198	53	257	4060	28920	1291	1793	104	28	486	4131	3677	6949	1045	2398	17	544	814	304	4404	85148	791
29A	M	3	346	23150	441	205	840	4690	3132	16807	39062	9393	4570	6144	2051	4146	7175	182	2263	2340	485	3853	2704	24	6597	4957	2	995	176	436	6559	28960	1377	2671	46	36	848	11484	538	2593	2996	5681	169	820	2306	668	15560	143704	1674
29B	M	1	205	10741	86	102	538	2087	511	24984	26678	3244	2655	8167	1050	4010	3226	120	846	1565	334	332	1567	33	9428	2110	2	571	306	459	4053	7400	680	1266	16	21	646	11871	198	1355	2816	4829	52	690	1783	434	46066	99796	1115
30A	M	1-2	39	6703	143	32	186	2302	512	2861	3872	1141	1537	5208	239	341	259	12	65	556	114	269	819	10	1270	1623	3	814	3	71	1063	6373	880	399	4	15	92	1822	631	2147	340	1278	3	207	421	59	1926	25794	296
30B	M	3	621	92108	922	286	1561	10628	9593	106390	90321	14156	15611	38006	14495	11245	2639	264	909	6187	529	25527	4608	174	35931	7270	35	8848	1254	867	14675	234822	14223	8486	115	176	3040	21902	4474	23072	7199	17151	167	2332	3002	665	257148	245997	4430
31A	M	1	94	5454	13	62	143	304	2618	7816	15485	3924	5018	3179	1119	764	325	25	8	307	44	224	738	11	1984	64	5	803	42	204	3327	616	91	1019	14	23	320	4507	871	1729	987	8976	23	180	435	225	2289	85392	553
31B	M	1	121	5446	20	53	223	590	11967	17936	26691	11449	7154	4705	10427	1852	1185	50	176	612	76	205	868	21	4219	54	17	2927	217	390	4554	5720	833	2137	16	31	1165	8299	2897	5835	1528	6422	249	372	595	399	20844	116475	920
32A	M	1	404	10345	459	82	235	1993	2014	6463	15304	1097	3901	5410	780	1500	1490	45	22	868	56	191	919	14	2332	2203	7	382	38	142	2585	10986	1448	1061	12	16	351	24006	179	3664	1346	2867	4	372	1247	158	3257	49042	609
32B	M	3	387	39020	1136	150	429	3027	6678	27069	45180	3399	8211	6491	1202	5353	2710	117	466	1731	188	14109	808	33	6928	3542	8	1343	461	467	6923	32212	4495	2291	29	43	660	19265	1487	20905	3728	4653	34	1325	1795	392	54827	151476	1401
33A	M	2	137	16295	37	99	311	833	5747	9112	13739	2790	5481	6057	3348	1227	3050	65	21	1095	189	156	1664	32	3966	1259	3	3584	30	148	8179	48426	319	963	16	22	477	4887	6658	19060	1395	3717	18	520	1310	454	3245	82427	788
33B	M	3	142	37883	26	98	226	1036	9474	18903	18256	3028	6955	6536	2397	1063	2071	55	31	1072	146	662	1719	27	12739	930	2	4519	46	299	9037	96464	922	702	21	34	763	4107	2789	14312	1496	8069	28	343	758	394	22081	132592	1098
34A	M	3	109	26496	7	41	110	474	80	2322	10998	1756	2377	4679	4774	583	3097	31	184	437	42	68	1150	18	3882	869	3	2974	17	303	3109	31120	2708	610	43	16	420	16771	359	5531	1557	2590	98	81	516	122	2217	49047	568
34B	M	2	93	32574	116	59	226	1582	339	12559	13382	1636	2693	3759	2419	1815	5834	88	1304	746	113	746	1401	16	6497	1883	3	5917	77	361	4207	61982	2962	964	40	31	496	22809	7298	21406	1962	3179	109	250	770	179	15033	92185	747
35A	M	1	228	15680	96	57	93	991	197	4207	7190	2681	2550	3744	8574	368	2576	26	346	1062	80	176	645	9	2797	1830	2	1111	20	245	4707	24774	1777	737	11	17	481	4549	1174	6873	769	3014	13	143	834	127	2817	51450	748
35B	M	3	220	17043	80	46	153	745	82	12819	6374	1391	2514	4786	2171	1381	1133	54	150	543	111	114	520	6	2651	2318	5	831	196	259	2477	16699	1391	508	8	15	251	3769	2081	7169	773	4213	16	277	872	216	18188	51208	636
36A	M	2	68	2216	215	72	182	755	65	5241	15427	3159	3694	7545	1496	716	996	71	117	1507	108	85	1133	40	3594	593	5	3791	41	188	2175	22979	1893	2020	46	33	643	11642	250	253	613	3494	11	217	787	351	2562	92121	694
36B	M	1	76	5108	191	79	343	1089	77	10654	25399	5478	5273	9629	3078	755	1652	95	152	1771	211	133	1840	12	4453	1763	6	5357	55	251	3093	28910	2694	2669	40	36	744	19329	558	1446	1202	2432	10	477	1222	580	7661	130307	991
37A	M	1	104	20104	261	339	10860	1132	710	9363	10069	25506	6633	6771	11048	1752	11630	368	12	543	1088	507	3806	35	11011	316	3	3489	33	472	11614	18157	977	8949	426	73	765	42153	121	2289	813	4814	53	1593	2740	1230	9010	201694	1890
37B	M	3	80	15798	131	195	5972	774	233	23907	15610	14151	4417	4429	6954	2335	4807	248	12	554	555	282	1766	19	8483	430	6	1262	206	215	7997	45591	2691	5188	215	35	513	20996	1067	4459	774	3353	30	1360	1675	789	24586	163876	1356
38A	M	2	24	9161	181	93	859	711	980	3037	4693	4697	5170	5098	641	458	3507	41	83	344	270	683	1860	6	3208	1100	2	1259	42	147	1522	1119	649	2121	12	13	199	1164	271	758	424	2423	3	1354	1665	371	3069	47246	900
38B	M	2	70	9705	273	148	746	677	1977	4157	10877	5546	6055	2685	920	1165	3648	54	428	595	240	583	1866	9	5631	494	2	2336	48	438	2450	1771	410	2787	33	21	530	1534	181	815	721	3446	15	1326	1377	427	9466	81190	1171
39A	M	3	165	1021	119	35	94	241	307	4141	20255	2943	1996	804	1901	1021	554	15	62	373	31	34	373	22	2511	114	1	552	54	434	1828	5025	533	716	23	31	463	4652	64	734	740	1983	56	67	286	56	3132	51519	436
39B	M	3	149	1313	80	32	99	375	694	19513	26424	4992	2786	935	4741	2589	1071	14	182	567	29	39	467	17	7603	120	4	507	396	433	3232	12052	950	879	7	30	674	6073	268	1240	894	2960	136	65	288	41	29040	65987	417
40A	M	1-2	382	8006	43	173	709	1658	10552	17730	32744	6616	6190	6324	1634	2768	2731	219	667	1550	329	632	1954	70	6955	1325	5	5688	237	555	7411	41509	640	2259	46	43	1039	21683	4580	3773	2104	4517	59	1195	2041	901	16282	162328	1360
40B	M	3	213	4711	18	81	166	1182	17086	36245	28797	10859	7461	3082	9888	2999	2869	56	289	1527	99	471	1163	53	10961	385	5	3562	139	629	7023	80703	900	2068	16	47	1605	13300	984	2517	1920	2943	126	285	661	250	42975	182073	1125
41A	M	3	530	28343	164	135	596	1212	2459	10258	35159	3964	7929	7274	1086	1011	1743	109	545	1310	244	361	2687	33	4842	4692	2	1533	73	331	4298	23945	1406	1932	38	39	689	15217	1463	7014	2232	10480	30	858	1348	340	3319	106308	1292
41B	M	2	407	21843	299	116	382	2753	9177	17484	31320	3699	6422	4928	1382	4637	3977	62	917	1458	153	1117	3087	25	8836	13216	7	3500	1938	515	8479	46740	1639	2531	61	51	837	11904	11109	25284	2744	6976	57	467	1422	193	66452	135005	1232
42A	M	3	100	6236	154	183	413	858	1636	12329	18838	6652	5725	3327	1222	699	359	143	14	813	227	395	799	122	12269	53	3	532	47	491	3728	12799	1162	759	134	17	630	5377	131	859	2676	48962	19	573	1167	482	4525	132386	1088
42B	M	3	69	6914	400	141	749	1113	4609	13228	18475	7386	4292	2609	3823	1354	2546	238	10	1075	278	508	1018	31	10786	70	6	1290	89	687	4440	38607	3883	1421	111	25	825	6884	1016	2900	2730	21535	85	1420	1759	708	17242	136457	1198
43A	M	1	47	8235	75	92	105	502	34	13073	12914	2186	5245	4253	1675	1561	943	37	246	736	102	273	794	141	3013	71	1	1286	32	97	2607	8441	62	488	10	20	247	17777	1287	13123	1619	1563	8	237	920	187	4228	52959	606
43B	M	1	412	36827	274	239	546	1460	338	57509	71821	8196	14860	8934	7550	14982	2832	188	1628	3680	428	1488	2727	239	20024	797	11	6450	2510	902	9642	62198	1016	2993	128	78	1698	37279	7518	86515	4737	11467	55	1411	2154	1090	141000	251668	2785
44A	M	3	205	2188	58	136	279	980	1893	14168	35606	11061	6048	3910	3254	2527	2171	84	2303	1064	159	953	1257	29	10030	170	3	2348	96	1211	7333	29298	1036	5455	19	71	1676	4487	2687	3648	1926	6714	51	336	789	206	12843	162758	1310
44B	M	1	386	5530	191	53	178	418	1746	77675	98890	13517	6381	4662	8799	4176	1675	43	207	2067	29	39	1062	58	20239	449	7	1592	1306	340	3118	9919	1217	4768	119	49	1376	23441	411	3726	1051	4913	55	130	241	140	145928	118822	1194
45A	M	2	174	15116	238	101	244	339	628	4711	5814	1841	7099	3935	886	872	1818	20	183	1281	134	478	776	19	2708	3763	1	1317	66	296	1604	3464	728	2430	80	10	570	7481	9640	17670	654	6990	6	486	698	365	5287	29380	797
45B	M	1	409	8303	179	57	114	218	157	8115	36294	1637	2900	1824	4490	1916	524	16	333	1317	25	282	434	22	5202	996	6	538	1066	276	1111	1465	505	1322	69	21	2014	4858	2077	5249	531	6176	4	204	257	169	85780	51457	1274
46A	M	3	221	2425	698	68	144	1218	6444	9300	15070	3501	3293	1505	2800	1690	3150	35	94	1422	81	59	1189	18	4487	1452	2	966	58	504	3408	24715	1147	688	89	24	781	801	507	2768	1664	10339	5	169	524	162	5919	69257	759
46B	M	2	252	4274	509	38	158	755	7363	30590	29592	3364	3038	1947	1979	5968	2512	42	993	1148	72	393	781	27	11630	1213	1	2524	277	584	3213	27019	2126	1025	31	39	739	4394	737	4429	2042	6970	48	291	492	180	64735	85228	924
47A	M	1	121	55439	365	127	357	693	253	12999	27171	1145	5454	3375	414	1727	1037	113	132	1158	376	3172	295	95	4422	260	2	58	37	576	4451	5236	2006	431	16	28	436	534	28502	93969	2819	2433	24	921	1332	665	4642	100063	1138
47B	M	2	91	16707	332	44	148	419	224	4921	13396	900	2609	2525	409	1313	1035	112	394	837	132	6389	229	81	3397	740	6	120	97	298	1467	7722	1814	388	17	26	282	970	18594	33291	1361	1590	10	1249	1004	407	21342	49460	588
48A	M	2	245	23975	40	99	313	380	3373	17213	18562	1293	4315	3690	1452	802	1448	96	86	946	215	19082	819	17	4397	1788	2	548	37	199	3692	17847	1215	641	31	20	286	2980	4561	32178	1214	3477	17	719	1029	526	4879	110904	1251
48B	M	3	81	7969	17	13	103	177	858	4481	3989	338	1300	1340	343	342	417	39	31	259	54	5450	180	1	1443	417	4	125	16	67	769	8191	419	132	7	6	83	704	961	8827	233	965	3	282	380	186	5592	32757	303
49A	M	3	56	1475	1	13	42	485	2272	1573	4597	862	2923	1473	944	291	431	12	1	137	15	16	551	10	1232	164	1	317	6	71	1791	5330	45	437	9	4	200	630	503	3479	694	1099	3	59	85	67	1370	22891	307
49B	M	2	120	5095	10	49	172	1878	3793	3275	12561	2223	6550	5699	1205	737	993	45	17	474	102	88	2095	26	2676	912	1	1899	22	142	4239	9962	161	1798	27	9	407	998	2746	7524	1404	2432	20	301	334	236	2787	49984	744
50A	M	3	71	8159	134	50	161	590	2270	11285	15376	3930	2935	1212	3181	893	2549	39	160	374	57	88	842	10	2393	686	4	1473	34	102	3000	14036	922	631	52	12	462	9544	79	2372	891	1317	20	353	381	224	3549	54731	655
50B	M	3	84	12525	227	201	1065	823	2255	13207	19774	7408	7190	3884	2654	2706	3946	322	142	636	372	132	1538	17	6103	612	2	2604	76	248	3531	17506	1866	1062	94	20	748	14067	82	4998	1965	2222	28	2968	1589	1461	18873	94304	1466
51A	M	3	132	4745	68	30	97	447	458	2808	16126	3586	3548	1050	1428	1280	611	18	21	575	47	32	665	18	2770	567	1	298	55	283	1603	4750	281	1374	34	19	571	5366	326	1375	1094	3017	15	98	254	66	3175	33055	532
51B	M	2	372	12514	156	82	272	922	932	7683	42163	5618	6078	2301	2222	3098	1519	60	368	1237	111	270	2203	41	6119	3470	4	1438	210	569	3651	9453	1061	3343	81	23	991	9606	1495	6368	1975	7983	15	288	649	170	17356	68464	1186
52A	M	2	333	19035	72	121	201	3567	9874	15633	36695	15239	10693	9718	4413	2571	4395	37	657	1880	64	566	5406	37	6856	9470	2	8951	156	291	7974	45252	4529	10753	94	35	1412	14099	3891	8959	2793	5612	35	192	720	392	12549	75637	1857
52B	M	1	220	12054	25	46	137	1048	7602	11482	41030	8047	5829	8221	2249	1150	1437	60	88	1460	52	168	2987	50	6490	8341	3	3152	114	195	3523	37805	3279	4127	40	26	795	11937	2043	7138	1965	6206	11	297	246	366	18984	56073	1197
53A	M	1	13	9790	38	81	131	2288	9690	567	625	994	4299	5315	857	151	1788	70	16	477	86	31	1179	2	3025	202	2	4582	8	57	2464	21836	912	3269	13	8	361	1732	292	839	353	592	3	567	434	278	3908	19620	383
53B	M	1	44	1583	42	32	44	771	3688	5176	4701	583	2292	3236	848	732	634	28	30	389	21	24	344	4	3309	207	4	1569	93	93	1504	6383	343	918	43	5	498	5976	194	476	552	988	5	281	185	88	17436	16038	259
54A	M	2	42	5544	75	108	650	186	120	8028	9525	1071	2456	789	3499	1040	798	111	4	247	363	223	195	182	6305	21	4	835	50	802	1926	2108	83	1768	12	32	863	1211	98	485	928	2511	19	4413	980	555	8815	49554	516
54B	M	2	6	457	28	12	98	39	22	967	720	210	412	249	767	105	217	18	2	34	52	44	14	18	1048	7	1	121	6	54	278	627	25	241	4	4	99	682	47	304	129	242	1	1234	222	89	2405	6335	58
55A	M	1	51	1926	6	16	42	171	44	1801	3640	596	955	1584	369	236	67	9	6	180	32	4	235	2	791	497	2	6	6	21	555	451	39	156	1	3	59	22	35	370	278	429	1	42	250	55	1386	18330	308
55B	M	2	2	128	4	3	16	93	31	321	174	70	150	282	68	20	152	4	18	36	12	10	28	3	215	999	1	7	3	2	83	140	16	17	1	1	8	6	367	1736	39	42	1	59	150	20	1326	3062	31
56A	M	2	74	11662	87	79	317	546	1551	5806	26303	3531	5357	2009	1093	823	3924	36	213	844	127	1382	464	97	2805	88	4	633	33	135	3199	5683	31	680	5	14	316	7562	1983	24814	3081	2070	11	617	1678	194	4704	73344	1149
56B	M	1	243	18023	67	94	408	645	1772	40946	56793	6897	9421	3879	1737	3891	3038	51	181	1383	130	362	787	229	9481	172	7	996	845	422	5115	4722	161	1253	17	24	810	8271	1259	33410	5852	4379	30	623	2181	299	54208	128208	1911
57A	M	2	123	839	275	55	161	194	28	1967	13683	1106	2303	452	430	731	284	35	75	289	199	123	193	19	2430	136	2	144	301	102	1793	3325	116	563	46	1	443	605	160	1059	426	1389	15	409	450	457	4182	37678	710
57B	M	3	28	80	49	38	128	99	32	3526	4616	268	1008	206	499	412	82	53	14	152	146	13	27	32	1927	20	2	40	361	52	1343	879	26	170	17	2	430	164	54	161	482	1072	3	765	530	417	3351	26624	406
58A	M	2	147	13020	179	50	84	1678	2058	1177	18870	5803	5385	2001	1660	646	3870	11	180	1000	42	53	3713	28	3104	794	3	6293	24	114	2877	14932	3520	1751	13	13	870	15872	141	1416	609	3200	266	144	408	130	2652	38407	1038
58B	M	3	138	12975	55	48	180	487	2968	24580	25084	5263	5671	1585	8332	2786	1666	68	38	706	87	114	825	20	6749	93	6	3183	114	201	3092	29997	2249	999	12	25	1117	9618	121	2710	1691	3408	1251	577	494	250	19060	60129	1157
59A	M	2	90	12201	415	457	753	6171	352	5588	13298	5735	11104	10111	799	705	7007	121	255	1550	379	1232	2259	14	3835	7362	2	116	30	236	2413	5204	342	2268	12	21	330	1597	14150	31250	1687	1260	9	2322	1562	626	5821	95121	1549
59B	M	3	92	14395	253	342	721	3581	344	9018	20395	5429	12212	12206	847	886	4341	133	111	1560	276	568	1840	15	5717	2830	8	88	43	340	2547	3715	277	1417	9	22	554	1426	9421	30205	1870	1449	8	2481	1327	431	8524	105223	1399
60A	M	1	219	5073	371	43	133	1517	2352	5383	24716	5795	3232	7030	782	1308	1167	16	109	2601	75	334	2051	16	3827	192	3	1244	65	164	2738	18974	1680	1149	34	12	421	7087	188	21456	1135	4869	6	151	446	84	5506	59321	1002
60B	M	1	209	3525	187	29	161	394	487	12810	23451	4107	4089	2300	1958	1415	491	40	65	1026	85	95	642	23	5905	94	5	623	125	151	1379	6923	834	711	35	5	801	5081	160	5180	1077	3700	40	367	395	74	10987	48574	741
61A	M	3	140	4163	112	146	544	264	135	9755	32397	6370	4488	3323	2670	1078	1532	140	42	694	293	310	2050	213	7261	116	1	327	28	453	4062	8519	2225	1307	28	25	674	4202	31	7983	3145	8332	52	724	1013	840	4825	130213	1570
61B	M	3	77	1728	122	32	168	148	66	5542	10966	2138	1634	1675	1343	738	915	103	35	565	92	250	543	34	5036	35	15	392	71	312	1148	7293	1623	604	40	23	467	4169	177	5864	1060	3255	19	855	649	328	18165	50822	606
62A	M	1	155	6969	51	117	355	882	805	18938	79448	8079	7335	2612	2859	1726	2390	83	11	1113	245	501	1658	323	6749	152	5	2859	59	282	8514	14789	826	2329	59	29	924	13047	694	5853	5256	6521	44	444	988	530	6581	194284	1921
62B	M	1	285	8327	63	115	387	1043	1145	41594	53414	9145	9450	5050	6741	4246	2511	117	30	1331	254	245	2197	212	13607	444	1	2514	229	431	7006	22279	2155	4217	75	30	1556	7009	750	7135	5679	7844	74	569	1014	539	35808	152794	1799
63A	M	3	85	2608	174	60	187	736	107	29297	36121	4513	4084	2472	2715	1494	3442	33	113	984	112	88	1734	83	5113	285	2	3319	61	285	6182	11260	796	2173	170	20	678	13816	174	1050	3546	7430	48	182	577	147	5167	106614	972
63B	M	2	214	2227	1050	45	224	697	228	10642	42277	4616	4815	1228	2013	3738	1383	41	275	1259	54	131	671	34	7416	732	11	1957	618	427	4417	16294	1227	1503	169	33	1104	8761	427	2276	1728	7358	96	214	515	96	39079	85876	1142
64A	M	3	336	16059	82	165	137	2200	4886	7276	18472	6520	13008	10536	1238	2235	2234	31	22	910	58	109	4413	28	9510	101	4	680	106	403	7034	1934	348	8448	63	23	815	716	1773	11568	2279	10161	30	195	525	400	12881	97162	1563
64B	M	2	190	7621	119	76	202	1545	6843	16091	19758	3693	7487	5155	974	3946	2807	42	122	827	62	64	2309	17	5190	512	10	1483	184	119	2368	3629	419	12963	17	16	375	1866	4021	18646	697	4263	9	264	305	298	21358	54446	930
65A	M	1	100	416	177	19	88	388	587	2578	4631	1686	2757	1400	306	317	235	20	1	280	53	19	621	31	1154	92	1	165	24	61	976	1843	161	615	46	5	136	477	113	679	408	2033	2	182	231	127	1315	20370	439
65B	M	3	105	868	162	33	112	393	2163	4731	4312	2191	2395	3768	1193	595	603	116	18	531	72	181	527	38	2090	165	41	2077	61	249	859	11601	835	1345	67	31	252	2363	788	4658	580	2493	9	986	384	200	14047	22230	621
[truncated: 17 more columns]
