# Supplementary material for: Menstrual cycle associated changes in hormone-related gene expression in oestrogen receptor positive breast cancer
Source: NPJ Breast Cancer. 2019 Nov 15;5:42. doi: 10.1038/s41523-019-0138-2 (PMC6858333; doi:10.1038/s41523-019-0138-2)
Supplement: Supplementary file 4 — Supplementary Data 2 [file 41523_2019_138_MOESM4_ESM.xlsx]

## Sheet: Suppl Data 2
Supplementary Data 2: changes between the same window and individual windows of the menstrual cycle
(a) Same window					(b) W1 vs. W2					(c) W2 vs. W3					(d) W3 vs. W1
Gene	Gene expression relative to first window (=1.00)	Wilcoxon p-value	FDR		Gene	Gene expression in W2 relative to W1 (=1.00)	Wilcoxon p-value	FDR		Gene	Gene expression in W3 relative to W2 (=1.00)	Wilcoxon p-value	FDR		Gene	Gene expression in W1 relative to W3 (=1.00)	Wilcoxon p-value	FDR
ZFP36	4.4219	0.0001	0.002475		GREB1	2.16761	0.0031	0.068		TFF1	0.47118	0.0002	0.008		MSMB	0.270698	0.0273	0.273
NFKBIA	1.6775	0.00011	0.002475		SGK3	1.38723	0.0034	0.068		ATP6V1B1	0.545353	0.0017	0.034		TFF1	0.390147	0.084	0.317143
GEM	1.84956	0.0003	0.0045		TFF1	2.71755	0.0107	0.128		FKBP5	1.55334	0.0038	0.0506667		IGSF1	0.41956	0.0841	0.317143
PTGS2	3.85341	0.0015	0.016875		PGR	1.91233	0.013	0.128		PGR	0.695129	0.0118	0.09448		RANKL (TNFSF11)	0.445267	0.0977	0.317143
STAT5A	1.55084	0.0043	0.0387		SHROOM3	1.90588	0.016	0.128		IGSF1	0.359304	0.0118	0.09448		PGR	0.474449	0.111	0.317143
CTGF	1.79009	0.0084	0.054		UBE2C	1.48368	0.02	0.131556		PDZK1	0.552469	0.0145	0.0966667		SERPINA3	0.535598	0.0195	0.26
IGSF1	2.16694	0.0084	0.054		IGSF1	2.49093	0.027	0.131556		TFF3	0.638779	0.0246	0.140571		TFF3	0.574239	0.0645	0.317143
FKBP5	1.67531	0.021	0.118125		ATP6V1B1	1.56188	0.0295	0.131556		CELSR2	0.821025	0.077	0.342667		TOP2A	0.62163	0.0137	0.26
IRS1	1.18453	0.025	0.125		CELSR2	1.46602	0.0295	0.131556		RASSF5	1.15335	0.077	0.342667		MKI67	0.657222	0.0684	0.317143
RANKL (TNFSF11)	1.2757	0.0302	0.1359		CDC20	1.43725	0.0405	0.162		SERPINA5	0.74392	0.1018	0.4072		SLC2A3	0.789631	0.77	0.834595
SGK3	1.2222	0.041	0.167727		PDZK1	2.08534	0.068	0.227		GREB1	0.835112	0.15	0.545455		SERPINA5	0.675136	0.19	0.449412
TFF1	1.80074	0.0616	0.183		HMMR	1.50134	0.068	0.227		EFHD1	1.11013	0.18	0.6		HMMR	0.687112	0.06451	0.317143
ATP6V1B1	1.35249	0.065	0.183		CLIC6	1.46098	0.076	0.233846		AURKA	0.920997	0.28	0.731765		PDZK1P1	0.708379	0.69	0.834595
SERPINA5	1.50537	0.068	0.183		MKI67	1.49589	0.091	0.26		CLIC6	0.790774	0.29	0.731765		AGR2	0.770451	0.098	0.317143
MYB	0.804903	0.071	0.183		IRS1	1.21977	0.1	0.266667		MSMB	0.777948	0.29	0.731765		CELSR2	0.737172	0.191	0.449412
TOP2A	1.49582	0.073	0.183		MSMB	1.93902	0.12	0.284706		HMMR	0.922463	0.31	0.731765		GREB1	0.77898	0.275	0.509091
ACOX2	1.44238	0.0731	0.183		DCN	0.772531	0.12	0.284706		ERBB2	1.06976	0.31	0.731765		CLIC6	0.814286	0.771	0.834595
TGFB3	1.12692	0.0732	0.183		TFF3	1.54709	0.14	0.296842		MYB	0.86799	0.33	0.733333		UBE2C	0.769315	0.13	0.346667
RASSF5	1.26167	0.083	0.196579		TOP2A	1.52345	0.14	0.296842		AGR2	0.912493	0.35	0.736842		UBE2T	0.759805	0.01371	0.26
TFF3	1.37479	0.0975	0.219375		AURKA	1.14916	0.19	0.363636		PDZK1P1	1.05875	0.48	0.916129		PDZK1	0.79274	0.38	0.66087
DCN	1.30201	0.107	0.229286		UBE2T	1.29694	0.19	0.363636		UBE2T	1.08134	0.52	0.916129		CDC20	0.780346	0.0488	0.317143
SHROOM3	1.44005	0.15	0.295435		ERBB2	0.958575	0.2	0.363636		MKI67	0.918424	0.53	0.916129		RUNX1	0.861075	0.43	0.663077
CLIC6	1.25078	0.151	0.295435		STC2	1.26388	0.22	0.382609		TOP2A	0.955615	0.56	0.916129		CTGF	0.927219	0.75	0.834595
PDZK1P1	1.62369	0.17	0.31875		PDZK1P1	1.35601	0.24	0.4		DCN	0.933417	0.59	0.916129		ESR1	0.88027	0.491	0.678621
AURKA	0.778039	0.19	0.342		TNFSF10	0.891191	0.33	0.522667		CDC20	0.96353	0.59	0.916129		RASSF5	0.896654	0.99	0.991
HMMR	1.32331	0.21	0.363462		RUNX1	1.09667	0.35	0.522667		IRS1	0.96386	0.61	0.916129		TGFB3	0.924172	0.28	0.509091
AGR2	0.799382	0.23	0.383333		NDP	1.41585	0.36	0.522667		SGK3	0.933329	0.62	0.916129		ATP6V1B1	0.857832	0.56	0.746667
GREB1	1.28345	0.28	0.436034		SERPINA3	1.22439	0.39	0.522667		NDP	0.930223	0.65	0.916129		SGK3	0.909522	0.63	0.812903
PGR	1.25746	0.281	0.436034		MYB	1.13762	0.39	0.522667		SERPINA3	1.04087	0.69	0.916129		AURKA	0.901845	0.492	0.678621
SERPINA3	1.28107	0.35	0.522581		SERPINA5	1.19973	0.39	0.522667		TGFB3	1.05746	0.69	0.916129		STC2	1.00033	0.991	0.991
NDP	0.791419	0.36	0.522581		ACOX2	1.07063	0.43	0.53875		SHROOM3	1.07428	0.71	0.916129		FKBP5	0.967361	0.85	0.894737
EFHD1	1.11739	0.42	0.586364		TGFB3	0.913385	0.43	0.53875		UBE2C	0.973389	0.74	0.921212		EFHD1	0.989772	0.772	0.834595
CELSR2	0.946224	0.43	0.586364		RANKL (TNFSF11)	1.20668	0.58	0.683529		RANKL (TNFSF11)	1.00327	0.76	0.921212		IRS1	1.01655	0.26	0.509091
MSMB	0.939009	0.45	0.595588		CTGF	0.855963	0.58	0.683529		SLC2A3	0.999945	0.82	0.940541		TNFSF10	1.15173	0.231	0.486316
RUNX1	0.960706	0.64	0.80125		ESR1	0.979292	0.71	0.811429		TNFSF10	1.05081	0.84	0.940541		ERBB2	1.07707	0.751	0.834595
UBE2T	1.08869	0.641	0.80125		FKBP5	0.96065	0.81	0.876757		STC2	0.89813	0.86	0.940541		MYB	1.04026	0.49	0.678621
STC2	1.17243	0.68	0.817105		SLC2A3	1.06148	0.81	0.876757		ACOX2	0.969222	0.87	0.940541		DCN	1.31527	0.42	0.663077
ERBB2	1.03836	0.69	0.817105		EFHD1	0.973737	0.9	0.94359		CTGF	1.04032	0.93	0.96		NDP	1.49696	0.23	0.486316
UBE2C	1.05459	0.76	0.876923		RASSF5	0.978663	0.92	0.94359		ESR1	0.995001	0.94	0.96		ACOX2	1.53357	0.111	0.317143
MKI67	0.952735	0.82	0.891628		AGR2	1.06265	0.95	0.95		RUNX1	0.966271	0.96	0.96		SHROOM3	1.45862	0.431	0.663077
PDZK1	0.927888	0.85	0.891628
ESR1	1.01502	0.851	0.891628		AvERG	2.2	0.011			AvERG	0.623485	0.0006			AvERG	0.581459	0.0098
SLC2A3	0.954619	0.852	0.891628		AvProlif	1.41	0.035			AvProlif	0.946122	0.498			AvProlif	0.739526	0.0842
CDC20	1.01616	0.92	0.940909		AvProg	1.08	0.58			AvProg	1.24837	0.23			AvProg	0.656303	0.192
TNFSF10	0.973259	0.97	0.97
AvERG	1.28	0.21
AvProlif	1.04	0.64
AvProg	1.46	0.067
