# Supplementary material for: Menstrual cycle associated changes in hormone-related gene expression in oestrogen receptor positive breast cancer
Source: NPJ Breast Cancer. 2019 Nov 15;5:42. doi: 10.1038/s41523-019-0138-2 (PMC6858333; doi:10.1038/s41523-019-0138-2)
Supplement: Supplementary file 5 — Supplementary Data 3 [file 41523_2019_138_MOESM5_ESM.xlsx]

## Sheet: Suppl Data 3
Supplementary Data 3: housekeeper normalized log-transformed gene expression data for all samples (n=130; 65 pairs)
Sample no.	1A	1B	2A	2B	3A	3B	4A	4B	5A	5B	6A	6B	7A	7B	8A	8B	9A	9B	10A	10B	11A	11B	12A	12B	13A	13B	14A	14B	15A	15B	16A	16B	17A	17B	18A	18B	19A	19B	20A	20B	21A	21B	22A	22B	23A	23B	24A	24B	25A
ACOX2	5.72192	6.18369	3.26003	4.87234	5.02237	6.61706	6.40888	7.29957	5.05441	5.49121	5.53481	7.47492	5.01614	7.50319	6.81134	6.16108	5.39951	5.54133	6.70846	8.02569	6.58256	6.30889	5.54844	6.43879	6.23745	5.80374	6.46009	7.4143	7.06145	5.31397	6.47379	7.21985	6.12474	6.40973	4.83895	5.19101	5.35544	5.30378	6.03584	6.13052	6.66334	8.16872	5.80839	8.00377	7.31098	7.10915	7.55129	6.99243	7.0813
AGR2	13.9301	13.4301	9.93106	10.2543	12.7253	13.2034	11.355	10.5657	13.5969	13.5984	13.0683	12.6181	12.7834	12.1476	11.8466	12.349	11.3325	11.0392	12.4856	12.804	12.1395	11.5993	13.1065	13.6742	15.471	14.9952	13.4256	12.5117	11.5902	13.0893	13.1671	13.8867	14.4579	14.4604	10.9351	10.2001	13.2347	12.5544	13.3692	13.2895	12.8539	10.8898	14.7305	13.5074	13.0151	13.0438	14.895	14.9363	11.5277
ATP6V1B1	5.23304	4.85848	4.18745	2.43829	5.77505	5.47897	7.44394	6.66704	9.23879	8.87952	8.21897	8.00489	8.60918	8.18572	7.62264	8.85166	6.55827	4.7666	6.59902	6.00988	6.78385	5.23917	9.42675	9.56767	8.04909	7.71294	8.86446	9.39521	1.30451	0.594549	5.76235	6.66107	9.24662	8.55938	4.89093	3.86096	9.478	9.38871	7.54288	7.77959	6.66334	5.74389	7.22052	7.28309	6.94989	6.99605	6.62688	6.26454	8.57512
AURKA	7.63481	7.26903	5.22419	6.38647	5.02237	5.37955	5.08831	6.42038	7.12164	6.67694	4.70708	5.08236	6.96382	6.59036	5.77268	3.52356	5.06738	6.73295	5.26078	5.53232	6.65292	6.12309	6.01212	6.36667	7.37199	8.03908	5.30925	6.17672	6.21296	6.55658	5.08449	5.66278	6.30907	6.13011	7.56201	7.42777	6.46483	6.5509	6.32823	6.43779	5.59515	4.10518	5.39746	1.90304	6.08852	5.66164	1.88753	2.85	6.34749
CDC20	10.498	9.94281	9.06485	9.47885	7.91713	7.52709	7.54574	8.41481	10.8676	10.2388	8.80848	8.30957	9.15742	8.70525	8.36335	9.10871	8.71236	7.65356	7.20838	7.9952	8.10413	8.33771	9.07799	9.70553	8.83457	9.25016	8.52869	10.5997	9.31261	10.8823	8.32589	8.80397	8.76082	8.675	9.81729	9.39328	8.47204	8.24812	8.36177	8.57871	7.77037	7.32589	8.68078	6.84097	8.75542	8.22091	7.2695	7.35191	7.31669
CELSR2	8.50649	8.62917	9.81311	9.5773	9.82168	9.9129	9.68587	7.56605	12.0082	10.2388	8.79912	8.80526	10.4424	9.93846	9.05734	10.4019	9.54044	8.86706	8.90418	9.07762	11.6808	10.7255	11.2912	11.3593	10.9634	11.5332	10.8519	10.7717	9.31261	9.31302	9.3274	10.1895	10.7687	10.1719	7.84937	6.96382	11.6102	11.0043	8.20247	8.83662	9.747	8.39021	10.1996	9.64133	11.0468	10.7829	11.2281	11.1697	10.9128
CLIC6	10.388	9.03364	8.64897	8.78257	10.1838	9.13527	7.33432	6.2791	3.02857	5.20085	7.26087	6.32805	11.1349	11.7359	10.452	11.1188	4.63575	5.42794	8.58808	7.66164	13.608	12.8241	8.23367	6.91373	4.69153	4.15785	5.51412	6.17672	9.38381	9.02608	6.01033	5.50271	12.4274	11.9672	9.3745	8.33856	6.54828	2.76129	7.57297	8.59604	11.3901	8.29944	11.9892	11.9555	6.92315	9.21934	11.8505	11.4884	5.92529
CTGF	11.3942	11.7564	12.2081	13.371	12.683	12.9345	12.8697	11.0733	12.9334	12.4147	11.9436	12.0043	11.7298	12.5417	13.25	12.1663	13.4606	13.1529	13.721	13.3878	12.8035	12.2925	13.3913	11.8287	11.5486	11.0118	12.9933	12.0056	13.4273	11.7879	12.0242	11.5949	12.9203	13.5508	11.9608	13.055	12.9639	11.6194	11.6506	12.2309	14.189	15.2798	13.2757	14.5824	12.5558	14.0054	13.9496	14.2258	11.4018
DCN	12.906	13.8188	13.9155	13.387	14.4336	14.2201	14.1051	14.0236	12.1129	13.8969	12.6222	13.5802	11.6791	13.8937	14.8715	13.8647	14.3502	14.0423	14.3287	14.4826	13.4241	13.8127	13.572	13.7352	12.228	11.7123	13.7429	13.9818	14.4954	11.8993	14.241	13.947	13.6644	13.9887	11.916	13.1189	13.668	13.2099	13.1409	13.2618	14.5045	15.5559	14.2005	14.5606	14.0097	14.5325	13.9068	14.6757	12.8376
EFHD1	11.6808	11.7935	12.0212	12.3427	12.8858	12.5134	11.8689	10.4386	9.97127	9.66349	12.8607	11.8888	8.49053	9.24486	12.2212	12.2664	8.32067	10.6546	11.9566	12.0907	11.7495	12.4723	11.5633	11.4317	9.53702	8.76182	11.2675	9.87526	10.9125	12.3311	11.6866	12.2057	12.1302	11.6985	8.6674	8.67182	11.351	11.7444	11.8588	11.4374	12.7082	11.5007	12.6547	12.4085	11.5054	12.0846	11.306	11.3398	11.5535
ERBB2	15.077	14.4976	14.4547	14.2794	12.2234	12.197	14.9479	15.4784	11.9559	11.9576	11.3118	11.1386	12.207	11.7342	11.9191	11.3299	11.4974	12.5871	11.9445	12.1092	12.7943	12.3746	12.0001	11.5102	12.0299	11.945	12.6177	11.6945	15.4728	16.5504	15.1903	15.05	11.241	10.8618	11.074	10.9281	10.9918	11.6037	11.7345	11.548	11.8693	11.5288	12.3829	11.7811	10.9738	11.5541	11.3658	11.5346	11.3951
ESR1	12.3872	11.3381	13.5728	11.9464	11.3813	12.0119	9.77245	9.41952	14.0468	13.168	11.6262	10.5747	12.086	11.2295	10.4625	10.3803	11.4241	11.8359	10.2442	10.9831	11.8218	11.2338	11.5662	11.2695	12.4183	12.1239	11.9642	11.6381	10.2699	10.5691	9.31361	10.1928	11.9152	11.0712	10.5324	9.9205	11.799	11.9927	11.4207	11.0842	11.0441	10.0291	11.0058	10.5627	11.4416	11.8147	12.5526	12.5868	10.8464
FKBP5	9.15079	10.0217	11.2136	10.5822	12.1894	9.81145	11.8189	10.155	10.2954	10.2534	9.50952	9.47604	8.93322	10.6138	10.2659	10.2441	11.3989	9.72894	9.95672	9.1206	11.3882	11.8338	10.8532	10.1619	10.471	10.6311	9.66333	8.9987	10.6624	10.9707	9.0401	10.348	10.9234	10.4551	10.3818	10.5322	9.88116	10.0641	9.07216	9.08263	10.6923	9.96818	11.494	13.0636	10.0304	12.4743	10.9248	10.2039	11.0125
GEM	9.55877	10.193	9.61585	9.20508	9.66439	9.74797	10.8274	10.7375	9.78377	8.81538	9.7706	10.9104	8.44265	10.5973	10.029	10.0259	9.20105	9.36337	9.65322	10.1405	9.91252	10.1129	10.64	10.2794	9.23625	9.58252	8.35301	10.0427	9.36227	8.79555	9.89445	10.3153	9.97264	9.96462	9.67386	9.89119	9.39395	10.1698	9.10858	8.70546	10.7704	12.556	9.65655	11.1373	11.144	11.8247	10.6801	10.9974	9.42352
GREB1	9.67709	10.6027	11.7555	11.5939	10.4998	10.6229	9.27582	7.73782	12.5633	11.4265	9.8631	9.19653	11.1083	11.1288	8.6938	10.1327	9.78694	9.62673	9.69373	9.25103	10.5661	9.0131	10.467	10.729	11.6513	11.2364	9.21951	9.95302	9.81481	10.191	9.18331	10.9659	11.3462	10.954	11.3065	8.64097	11.5286	11.0831	8.81006	9.92861	10.5299	8.72076	11.0978	11.4328	11.2014	11.3425	10.7653	10.5051	10.1598
HMMR	8.39716	7.51854	7.15745	6.81801	5.37191	4.57168	5.89482	6.66704	7.35517	7.2034	7.62022	7.18369	7.69363	6.88643	1.92979	4.42694	5.06738	5.96347	4.35826	5.53232	5.58586	5.46467	6.87958	7.61949	7.4297	7.78927	4.78398	5.92552	7.06145	7.43146	5.59006	6.99763	6.30907	6.57758	8.29421	7.80555	5.78084	4.69655	6.91456	7.0237	5.10014	4.44361	3.84398	3.32048	5.70515	4.89724	5.01212	5.58646	5.64674
IGSF1	6.64631	7.15573	5.55336	6.97831	6.69655	7.09635	5.08831	2.9982	8.27864	6.35473	6.92552	7.61824	6.68384	6.88643	7.192	8.72086	8.88105	7.45088	7.55964	6.00988	7.63408	3.17632	9.56828	7.16812	3.86493	6.39866	5.30925	7.90647	1.30451	3.47249	1.76553	4.58916	12.6397	11.3139	8.11619	7.66213	9.3977	3.62877	0	1.82375	5.54782	6.29646	4.82018	4.84197	8.10659	8.27039	6.32805	9.90099	9.09286
IRS1	8.35601	8.78015	10.4782	9.9426	8.66679	8.99087	8.23587	7.84197	9.97127	9.31949	9.56012	9.13825	10.3834	10.2783	8.81823	9.88032	10.0035	9.71994	9.37738	9.52087	10.7496	10.1066	9.43908	8.70203	9.18688	9.71565	8.82652	10.1346	9.39446	8.83422	8.83036	9.18636	9.42198	9.29009	9.70119	9.04409	10.2737	11.0965	7.82509	7.9987	9.00304	9.72632	8.86833	9.25675	9.8057	10.2826	8.92801	8.74819	8.87873
MKI67	9.43386	8.33602	7.83908	8.16927	6.63329	6.43062	5.5472	7.56605	8.35248	8.01112	7.70259	7.61824	8.34185	7.90111	6.62571	7.72595	7.80941	7.88582	5.93711	6.46025	7.21374	6.68958	7.34056	8.59571	8.10926	8.91737	6.95803	7.94081	8.04832	9.28188	7.20838	7.69752	6.2651	6.09887	8.1641	7.78562	7.12122	6.74591	7.88625	7.87357	6.79077	4.9472	7.12319	5.96162	7.55681	6.42643	6.26003	5.96509	7.44369
MSMB	6.40939	8.08066	8.2556	9.88912	7.07553	8.2872	5.89482	4.89385	11.6611	12.6107	5.92647	3.93546	10.4696	13.3214	1.76129	4.42694	7.91689	6.95373	8.80084	6.80297	5.65592	3.94673	8.51586	6.96336	14.6845	15.8935	7.66512	7.97436	3.62293	6.73064	8.07682	7.85499	9.45171	7.25229	6.19771	5.8296	5.53013	3.62877	7.32148	7.71768	6.1645	4.58676	4.21179	2.64386	5.9364	5.71973	5.55643	5.78816	7.27389
MYB	9.83813	9.54751	10.7186	10.9828	10.4224	11.1841	7.8936	7.43896	10.7495	9.69234	9.80832	10.4219	8.6307	7.57758	9.23021	9.3491	9.04398	9.37869	9.57346	10.284	10.4623	9.89312	9.43292	8.45508	10.0541	9.66926	8.29861	8.27277	8.81474	9.63403	9.0345	10.1257	10.4848	10.0198	8.79123	7.14792	10.6544	11.2329	9.56114	9.22973	10.2185	8.60759	10.3462	9.66144	10.8084	10.6283	11.2654	10.3304	9.75042
NDP	3.69711	1.54102	4.79701	4.22342	7.21169	6.66021	3.67129	2.9982	3.02857	2.03562	2.55582	2.21723	3.56194	2.84398	8.53142	8.45886	2.1177	4.05918	6.05224	5.35156	4.08236	3.61235	3.83693	3.09592	2.47249	2.18269	1.59455	3.13258	4.76394	6.21917	1.02857	3.42895	2.9855	3.53481	3.91552	3.48285	4.03298	5.03166	5.21412	2.16027	4.72792	4.83693	8.25153	6.74376	3.88069	4.27724	1.88753	4.26529	3.0197
NFKBIA	11.9303	12.3349	13.6778	11.9594	11.8342	11.9295	12.7811	13.0032	12.4813	12.2302	11.4569	11.8585	11.7255	12.1287	11.9442	11.6904	11.3276	11.838	12.0066	11.7987	11.5705	11.748	12.6831	12.2167	11.9984	12.0274	11.6426	11.4571	12.5449	12.2596	11.8991	12.3771	11.8187	11.6354	11.6519	12.0254	12.4282	12.6998	11.2154	11.559	11.8291	12.4637	11.2846	13.5194	12.3707	12.5509	11.9829	12.0965	12.6159
PDZK1	5.4363	7.21344	10.599	10.9875	11.3668	11.7304	9.66338	6.87774	11.3366	9.46037	7.36571	6.62819	5.94743	4.93121	9.57618	10.2321	9.1134	11.1438	7.37269	8.50104	11.0843	9.12459	11.043	9.1243	11.6654	13.1424	5.19495	7.94081	5.94977	5.36772	9.31823	11.0784	13.2953	13.169	9.86477	6.81121	11.6135	10.6	9.06953	11.7522	10.5748	8.46638	7.22052	5.17592	10.7479	10.489	11.9265	11.0909	13.8432
PDZK1P1	0.925999	1.54102	3.26003	0.411426	2.15381	1.57531	3.67129	2.9982	3.02857	2.03562	1.53107	2.21723	0.555816	0.454176	1.76129	3.32337	2.1177	0.815575	1.3505	0.863938	1.25701	0.678072	3.83693	4.89191	1.16993	0.925999	1.59455	2.53107	1.30451	0.594549	1.02857	1.41143	2.46989	0.584963	0.0565835	0	1.22033	2.76129	0	1.82375	0.641546	1.18269	0	1.90304	0.176323	1.05658	1.88753	2.85	0
PGR	7.31234	6.6279	10.0661	10.237	8.5345	9.03246	8.29559	2.9982	7.98556	4.3505	4.53792	4.86987	9.13124	9.90582	9.11142	9.91064	8.98348	7.53543	7.45878	8.33248	10.3022	10.309	9.4143	7.63496	9.39446	9.62826	7.18488	8.00714	8.21374	8.42295	5.08449	6.77056	10.5708	10.6386	4.10182	4.72792	9.16609	7.45253	6.25588	7.49193	11.3952	8.89624	9.20021	8.8756	11.0139	10.3624	9.76143	9.35184	8.66078
PTGS2	4.99639	6.75007	4.18745	4.58376	5.2075	5.2724	6.94451	2.9982	6.36054	3.60999	4.34625	3.93546	6.19889	4.93121	6.52309	3.52356	2.91073	4.33557	6.96532	5.64126	5.07382	5.23917	7.17343	5.33092	1.71809	3.6017	2.67356	5.78136	4.76394	4.79181	5.39472	5.32265	4.75221	5.61648	4.41549	4.24641	6.4358	4.69655	3.64962	2.16027	6.39592	9.68308	4.95559	8.16274	6.53916	8.24089	5.86196	6.12247	4.46663
RASSF5	6.89639	7.18488	7.95501	6.63764	6.56712	7.43087	7.21578	8.15664	7.42526	8.54175	6.17772	6.48591	6.82133	7.98162	6.85425	7.58263	6.80193	6.77992	6.90533	7.17353	6.01703	6.83794	8.68082	8.75241	6.91349	7.10423	6.46009	7.02381	8.2494	6.66775	7.18844	6.6985	7.25776	7.77083	8.54001	9.04712	7.40139	8.14817	6.25588	6.48333	8.31352	8.37051	7.82184	7.84862	7.92321	7.36737	8.37408	8.0846	10.0233
RUNX1	11.155	11.4683	11.2538	11.1249	11.2661	11.483	11.3195	11.0998	12.1854	11.7605	11.032	11.6841	11.2172	11.7658	11.8975	12.0451	11.4623	10.9277	12.3208	12.2503	12.435	11.8767	11.5913	11.5206	12.3644	12.1116	11.3993	11.956	11.5067	10.0947	11.2366	11.1629	11.8506	11.6415	10.7258	10.9855	10.5417	9.8153	10.7152	10.4612	12.3973	10.7841	11.8501	11.23	12.1044	12.166	12.3782	12.1884	10.9757
SERPINA3	12.4715	13.7189	12.4814	12.3453	12.7947	12.249	12.2769	9.8273	11.9618	10.6744	13.2368	12.722	13.5533	14.5236	12.0678	11.6728	14.6848	15.0946	13.9847	13.5288	13.3546	12.6458	14.3136	12.7853	14.9697	14.0414	11.5349	10.5726	12.2808	12.5213	11.7235	12.191	13.1093	12.5065	14.4158	14.2231	13.236	14.747	9.46412	10.6906	13.2133	12.6365	14.2015	13.7979	14.4622	14.3964	17.7975	16.8614	11.6682
SERPINA5	8.83466	10.0694	10.325	9.84196	9.04054	8.6498	9.11943	2.9982	10.7219	10.301	7.41549	6.24203	10.2261	10.0732	6.41261	5.68762	9.87618	10.6656	8.25668	8.10392	8.21276	6.99061	10.4518	9.75929	11.892	11.8501	9.12107	9.31893	9.20784	9.75238	6.97166	8.59163	7.38647	7.2804	10.9842	10.3843	13.8427	13.2636	7.92178	8.95146	7.76002	7.36623	8.89382	8.25385	10.4958	10.3647	5.30998	9.18324	9.57996
SGK3	10.122	10.7392	9.84351	10.1454	10.8242	11.6539	9.05181	9.33282	10.2085	9.24353	9.28045	9.71807	9.95674	11.2328	8.91259	9.10871	8.79915	9.08831	9.3663	9.67948	12.8571	11.9559	9.71756	9.7487	11.5808	12.2693	8.1982	8.89742	9.46687	10.2187	8.64476	9.57639	10.312	10.3857	9.82227	9.24222	10.4541	10.3605	8.108	8.7339	10.188	9.77954	10.152	10.4125	9.97947	10.8216	11.7111	10.7482	10.2667
SHROOM3	0.925999	1.54102	3.26003	3.01257	2.15381	1.57531	3.67129	2.9982	3.02857	2.03562	1.53107	2.21723	0.555816	3.49825	1.76129	3.32337	2.1177	4.45549	4.35826	3.3147	4.27352	4.08916	1.5656	3.41414	2.47249	3.6017	1.59455	2.53107	3.30012	4.0993	1.02857	3.42895	2.9855	4.36317	0.0565835	2.07724	3.22497	2.76129	0	0	5.85025	5.39985	2.41414	1.90304	4.42895	1.4489	3.33485	2.85	0
SLC2A3	4.36107	4.53543	5.22419	3.87774	4.25927	4.15623	3.67129	2.9982	3.02857	3.60999	4.34625	2.21723	3.88166	4.64501	4.11853	3.52356	2.91073	4.45549	4.81506	4.71699	2.31904	2.08746	5.35368	5.40497	4.41481	4.30378	3.23419	3.86295	4.1102	1.02857	4.1416	3.0197	3.36457	3.10266	3.8125	3.44758	3.22497	2.76129	2.73335	2.65764	4.96255	4.83693	3.97728	4.64039	3.88069	3.92884	6.11374	2.85	5.0635
STAT5A	6.94158	7.73118	7.95501	6.91636	7.71802	7.9305	8.40803	7.56605	5.63052	7.2034	6.78123	7.58376	7.77327	8.42333	8.58335	8.28457	6.85699	7.45088	8.02231	8.34864	10.0876	10.7684	8.38163	8.26003	7.80916	7.9751	7.99084	8.0705	9.05515	8.21878	7.80213	7.82146	7.74752	8.27529	7.43754	7.95064	8.5619	8.34159	6.99458	7.0936	9.34501	9.50944	9.05515	10.2713	8.76676	8.41819	8.20359	7.92261	9.64387
STC2	10.2821	10.5699	12.6239	12.0871	13.8556	13.9925	11.2533	7.73782	14.3046	13.7023	9.03216	8.79019	10.1406	9.67835	13.6099	14.4156	11.5546	11.0843	11.0182	11.5566	10.9651	9.99367	13.1152	9.97462	11.0364	11.6522	9.78702	10.4287	11.0196	11.7049	9.90369	11.4211	14.9603	14.1112	11.0409	9.88991	13.2899	14.4396	9.61818	9.2386	15.2161	13.356	14.1301	13.9917	12.9938	13.6314	13.0355	13.0777	11.7232
TFF1	11.8091	11.1081	11.1603	10.1233	7.07553	10.7579	10.9439	10.7905	15.6955	13.949	8.59846	5.71342	10.5565	7.53551	7.3799	7.97585	10.7301	11.4661	9.3663	9.77528	12.6954	11.6294	11.9275	12.4864	11.0333	12.2424	8.48063	10.6933	8.95082	8.90863	9.98995	11.8646	10.0748	10.1377	9.75606	7.59096	8.46491	7.142	8.95707	11.8407	6.1645	9.19935	12.7895	11.6681	11.4333	10.7795	14.5329	14.6045	10.0561
TFF3	12.765	11.7935	11.9808	10.8533	10.4639	12.4091	12.288	11.8674	16.354	15.4697	11.9657	9.63621	14.1305	10.7829	9.71069	10.2559	12.109	11.7301	9.85323	9.07275	13.786	13.4847	14.2159	14.9775	15.0026	15.446	14.1436	13.8592	10.8482	12.068	13.6166	14.8874	14.0251	14.4406	11.2723	9.26526	12.0555	10.7944	13.6808	14.3651	9.35533	10.7135	14.1167	13.6796	13.6949	13.6302	14.9689	14.7788	12.2992
TGFB3	9.76457	10.0694	10.8291	9.37319	10.5691	10.2873	10.5122	10.185	9.65832	9.58871	10.028	10.5346	10.0556	10.8488	10.2699	9.78532	9.75109	9.81316	10.5168	10.4524	10.6777	10.117	9.69201	9.7698	8.6845	8.52184	10.2154	10.6882	10.6799	9.5667	10.4591	10.173	10.8341	10.1886	8.51148	9.04026	9.59721	8.24812	9.90069	9.35713	10.8554	10.6373	11.1744	10.4933	10.9055	10.6695	10.4592	10.9028	8.62713
TNFSF10	12.1143	11.4155	11.1842	10.2082	11.4123	12.2196	11.9867	11.96	12.473	12.7766	11.1189	11.5362	12.1344	11.5197	12.6961	11.9678	10.9859	11.4242	12.9904	13.3297	11.4226	11.0699	11.3381	10.8951	12.179	11.35	11.7131	11.3526	12.0006	11.7473	13.1459	12.8527	11.1993	11.2576	11.1781	11.9351	12.4663	14.4864	10.5529	10.587	10.9909	12.0473	11.5934	11.4503	12.4762	11.4125	10.9411	11.3949	12.4345
RANKL (TNFSF11)	0.925999	4.1177	3.26003	0.411426	4.80993	1.57531	6.40888	2.9982	3.02857	2.03562	1.53107	2.21723	0.555816	0.454176	1.76129	3.32337	2.1177	2.12433	3.36597	0.863938	3.28836	4.08916	4.70653	3.09592	1.16993	0.925999	1.59455	2.53107	1.30451	1.82782	1.02857	1.41143	4.30889	3.33485	0.0565835	3.55336	2.0321	2.76129	2.22959	1.38957	6.28485	1.18269	3.91169	4.12681	2.17951	4.79286	4.40463	2.85	3.9486
TOP2A	10.5518	9.8227	9.78205	8.91528	8.2897	7.38024	8.65592	8.63372	9.97127	9.81551	9.48643	8.80526	10.5238	10.1674	8.42156	9.96944	9.66894	9.6395	7.52011	8.77673	8.82807	8.5916	10.1404	11.109	9.39446	9.99899	8.49281	9.22453	9.76235	10.8125	10.6899	11.1031	9.5557	9.49273	10.4639	9.99762	11.4886	11.0965	9.06423	9.23194	7.95396	7.24174	8.75455	8.56986	7.83996	7.38543	7.60711	8.15922	8.01909
UBE2C	12.0383	11.4414	10.7591	10.3774	9.81457	9.57304	10.2508	10.7576	11.4835	10.6599	11.2651	10.5965	11.2782	10.4395	9.5372	10.2079	10.2025	10.3644	9.34948	9.60403	9.52007	9.06132	10.6873	11.0627	11.2717	11.6809	9.46152	10.3982	10.4024	11.5493	9.64596	10.2506	10.2457	9.84276	10.6305	10.2655	9.69516	9.18522	10.3679	10.4043	9.72325	8.54751	9.81849	9.03826	10.0257	9.45584	10.593	9.93325	9.03169
UBE2T	9.53315	9.0575	9.79766	9.55204	8.33016	7.45549	7.21578	8.15664	10.0287	9.70657	8.36536	8.30957	9.07738	8.07264	7.08799	7.58263	9.19037	8.82292	7.05105	8.15081	8.98607	8.75512	8.03661	8.91913	8.99619	9.44764	7.82757	9.27924	8.45664	10.0502	8.01005	8.38909	8.36238	8.09724	10.0405	9.80845	9.42375	9.02542	8.77165	8.64014	7.13289	5.80374	7.4839	6.88728	7.64933	7.88203	7.36973	6.72397	8.31016
ZFP36	12.1521	13.6688	15.2965	12.0178	12.3081	12.8871	14.4246	12.5899	12.9865	12.0385	13.117	12.8133	13.6157	12.8445	13.7861	12.2248	12.0717	12.1746	14.884	14.2915	12.9808	11.8211	14.991	12.1902	12.7336	13.0151	13.1295	12.3212	13.6063	13.6769	13.2018	13.4937	12.5982	13.0697	12.324	13.1658	13.0903	13.5724	12.4476	11.748	12.4704	15.191	12.2022	16.4075	12.4229	13.9212	12.9725	13.9918	12.4924
[truncated: 81 more columns]
